# Supplementary material for: Lipid reprogramming induced by the TFEB-ERRα axis enhanced membrane fluidity to promote EC progression
Source: J Exp Clin Cancer Res. 2022 Jan 19;41:28. doi: 10.1186/s13046-021-02211-2 (PMC8767755; doi:10.1186/s13046-021-02211-2)
Supplement: Supplementary file 1 — Additional file 1: Figure S1. The flow chart of study participants. Abbreviation: APO-A, a polipoprotein A; APO-B, a polipoprotein B; BMI, Body Mass Index; CA125, Cancer antigen 125; CHOL, Cholesterol; Con, Control; EC, Endometrial cancer; ERRα, Estrogen-Related Receptor α; FIGO, Federation International of Gynecology and Obstetrics; HDL, High-Density Lipoprotein; IHC, Immunohistochemistry; IRS,Immunoreactive Score; LDL, Low-Density Lipoprotein; LNM, Lymph Node Metastasis; LC/MS, Liquid Chromatography Mass Spectrometry; PC, Phosphatidylcholine; PE, Phosphatidylethanolamine; TAG, Triacylglycerol; TG, Total Triglyceride; TFEB, transcription factor EB. Figure S2. The ROC cruve of PC (18:1/18:2) +HCOO, PC (32:2) +H, HDL and CA125. Figure S3. Hypothesis diagram of lipid reprogramming in EC cells modulated by TFEB-ERRα axis. Table S1. The overlapped lipids between TFEB and ERRα over-expressing. Table S2. Significant proteins derived from omics analysis. [file 13046_2021_2211_MOESM1_ESM.zip › supplement-table2-significant proteins.xlsx]

## Sheet: Sheet 1
	SFA-containing GPs							UFA-containing GPs
	SM(40:0)+H	PG(32:0p)-H	PG(32:0e)-H	PC(16:0/22:0)+HCOO	PC(20:0/16:0)+HCOO	PC(36:3)+H	PC(35:1)+H	SM(42:2)+HCOO	SM(22:0/18:1)+HCOO	SM(42:1)+HCOO	SM(42:1)+H	PC(18:1/18:2)+HCOO	PC(32:2)+H	PG(18:1/22:6)-H	PG(18:1/20:2)-H
GNL3	0.136111	0.241667	0.241667	0.0333333	0.0333333	0.0583333	0.136111	0.102778	0.175	0.175	0.175	0.0166667	0.175	0.0166667	0.0583333
RSRC2	0.136111	0.241667	0.241667	0.0333333	0.0333333	0.0583333	0.136111	0.102778	0.175	0.175	0.175	0.0166667	0.175	0.0166667	0.0583333
PTPMT1	0.102778	0.175	0.175	0.0166667	0.0166667	0.0166667	0.102778	0.0583333	0.102778	0.102778	0.102778	0.0333333	0.102778	0.0333333	0.102778
ACAP2	0.102778	0.175	0.175	0.0166667	0.0166667	0.0166667	0.102778	0.0583333	0.102778	0.102778	0.102778	0.0333333	0.102778	0.0333333	0.102778
NUF2	0.241667	0.175	0.175	0.241667	0.241667	0.241667	0.241667	0.175	0.102778	0.102778	0.102778	0.0333333	0.102778	0.0333333	0.102778
RECQL	0.355556	0.497222	0.497222	0.419444	0.419444	0.297222	0.355556	0.563889	0.355556	0.355556	0.355556	0.0583333	0.355556	0.0583333	0.0583333
PPL	0.175	0.102778	0.102778	0.0583333	0.0583333	0.136111	0.175	0.0166667	0.0333333	0.0333333	0.0333333	0.102778	0.0333333	0.102778	0.297222
KIF20A	0.0333333	0.102778	0.102778	0.0333333	0.0333333	0.00277778	0.0333333	0.102778	0.0583333	0.0583333	0.0583333	0.102778	0.0583333	0.102778	0.0583333
TBC1D15	0.0583333	0.102778	0.102778	0.00277778	0.00277778	0.0333333	0.0583333	0.0166667	0.136111	0.136111	0.136111	0.102778	0.136111	0.102778	0.136111
ACSS2	0.0583333	0.102778	0.102778	0.00277778	0.00277778	0.0333333	0.0583333	0.0166667	0.136111	0.136111	0.136111	0.102778	0.136111	0.102778	0.136111
S100A6	0.0583333	0.102778	0.102778	0.0583333	0.0583333	0.136111	0.0583333	0.102778	0.297222	0.297222	0.297222	0.102778	0.297222	0.102778	0.0333333
ALDH3A2	0.241667	0.419444	0.419444	0.297222	0.297222	0.241667	0.241667	0.497222	0.497222	0.497222	0.497222	0.102778	0.497222	0.102778	0.0333333
MRPS23	0.0166667	0.0583333	0.0583333	0.102778	0.102778	0.0166667	0.0166667	0.175	0.102778	0.102778	0.102778	0.136111	0.102778	0.136111	0.0166667
NARS	0.241667	0.355556	0.355556	0.497222	0.497222	0.241667	0.241667	0.658333	0.297222	0.297222	0.297222	0.136111	0.297222	0.136111	0.0333333
CANX	0.0166667	0.0333333	0.0333333	0.0166667	0.0166667	0.0166667	0.0166667	0.0333333	0.102778	0.102778	0.102778	0.175	0.102778	0.175	0.102778
FAM129A	0.102778	0.0333333	0.0333333	0.241667	0.241667	0.241667	0.102778	0.136111	0.102778	0.102778	0.102778	0.175	0.102778	0.175	0.102778
MRPS2	0.0583333	0.0166667	0.0166667	0.175	0.175	0.136111	0.0583333	0.102778	0.0333333	0.0333333	0.0333333	0.241667	0.0333333	0.241667	0.136111
UCK2	0.00277778	0.0166667	0.0166667	0.0583333	0.0583333	0.0333333	0.00277778	0.102778	0.136111	0.136111	0.136111	0.241667	0.136111	0.241667	0.0333333
ERBB2IP	0.00277778	0.0166667	0.0166667	0.0583333	0.0583333	0.0333333	0.00277778	0.102778	0.136111	0.136111	0.136111	0.241667	0.136111	0.241667	0.0333333
NOL6	0.102778	0.241667	0.241667	0.136111	0.136111	0.0166667	0.102778	0.297222	0.136111	0.136111	0.136111	0.241667	0.136111	0.241667	0.136111
CLPB	0.175	0.241667	0.241667	0.0166667	0.0166667	0.136111	0.175	0.0333333	0.355556	0.355556	0.355556	0.241667	0.355556	0.241667	0.355556
SFXN1	0.175	0.241667	0.241667	0.0166667	0.0166667	0.136111	0.175	0.0333333	0.355556	0.355556	0.355556	0.241667	0.355556	0.241667	0.355556
CYB5A	0.297222	0.241667	0.241667	0.0583333	0.0583333	0.355556	0.297222	0.0333333	0.419444	0.419444	0.419444	0.241667	0.419444	0.241667	0.419444
ATP1B3	0.297222	0.241667	0.241667	0.0583333	0.0583333	0.355556	0.297222	0.0333333	0.419444	0.419444	0.419444	0.241667	0.419444	0.241667	0.419444
TFB2M	0.0583333	0.175	0.175	0.241667	0.241667	0.0333333	0.0583333	0.419444	0.175	0.175	0.175	0.297222	0.175	0.297222	0.0583333
UHRF1	0.0583333	0.175	0.175	0.241667	0.241667	0.0333333	0.0583333	0.419444	0.175	0.175	0.175	0.297222	0.175	0.297222	0.0583333
FDFT1	0.241667	0.136111	0.136111	0.497222	0.497222	0.241667	0.241667	0.355556	0.0333333	0.0333333	0.0333333	0.355556	0.0333333	0.355556	0.297222
RDH14	0.0333333	0.0583333	0.0583333	0.0583333	0.0583333	0.0583333	0.0333333	0.102778	0.241667	0.241667	0.241667	0.497222	0.241667	0.497222	0.241667
NDUFA10	0.0333333	0.0583333	0.0583333	0.0583333	0.0583333	0.0583333	0.0333333	0.102778	0.241667	0.241667	0.241667	0.497222	0.241667	0.497222	0.241667
MRPL9	0.0583333	0.0333333	0.0333333	0.102778	0.102778	0.136111	0.0583333	0.0583333	0.175	0.175	0.175	0.563889	0.175	0.563889	0.355556
CARS	0.0166667	0.0333333	0.0333333	0.136111	0.136111	0.102778	0.0166667	0.175	0.297222	0.297222	0.297222	0.563889	0.297222	0.563889	0.136111
HEL-S-44	0.0333333	0.0166667	0.0166667	0.175	0.175	0.175	0.0333333	0.136111	0.241667	0.241667	0.241667	0.658333	0.241667	0.658333	0.241667

## Sheet: Sheet1
#term ID	term description	observed gene count	background gene count	strength		Oxidative phosphorylation	false discovery rate	matching proteins in your network (IDs)	matching proteins in your network (labels)
GO:0006120	mitochondrial electron transport, NADH to ubiquinone	5	49	1.68		Ribosome biogenesis in eukaryotes	0.0005	9606.ENSP00000184266,9606.ENSP00000215565,9606.ENSP00000233627,9606.ENSP00000237889,9606.ENSP00000252711	NDUFB4,NDUFB7,NDUFS7,NDUFB3,NDUFA10
GO:0070125	mitochondrial translational elongation	6	90	1.49		Retrograde endocannabinoid signaling	0.0005	9606.ENSP00000053468,9606.ENSP00000081029,9606.ENSP00000223324,9606.ENSP00000320184,9606.ENSP00000357823,9606.ENSP00000360850	MRPS10,MRPS35,MRPL32,MRPS23,MRPL9,MRPS2
GO:0070126	mitochondrial translational termination	6	91	1.49		Non-alcoholic fatty liver disease	0.0005	9606.ENSP00000053468,9606.ENSP00000081029,9606.ENSP00000223324,9606.ENSP00000320184,9606.ENSP00000357823,9606.ENSP00000360850	MRPS10,MRPS35,MRPL32,MRPS23,MRPL9,MRPS2
GO:0140053	mitochondrial gene expression	7	143	1.36		Huntington disease	0.0005	9606.ENSP00000053468,9606.ENSP00000081029,9606.ENSP00000223324,9606.ENSP00000320184,9606.ENSP00000355471,9606.ENSP00000357823,9606.ENSP00000360850	MRPS10,MRPS35,MRPL32,MRPS23,TFB2M,MRPL9,MRPS2
GO:0032981	mitochondrial respiratory chain complex I assembly	5	66	1.55		Prion disease	0.0009	9606.ENSP00000184266,9606.ENSP00000215565,9606.ENSP00000233627,9606.ENSP00000237889,9606.ENSP00000252711	NDUFB4,NDUFB7,NDUFS7,NDUFB3,NDUFA10
GO:0006412	translation	8	366	1.01		Amyotrophic lateral sclerosis	0.0017	9606.ENSP00000053468,9606.ENSP00000081029,9606.ENSP00000223324,9606.ENSP00000256854,9606.ENSP00000320184,9606.ENSP00000357823,9606.ENSP00000360850,9606.ENSP00000369897	MRPS10,MRPS35,MRPL32,NARS,MRPS23,MRPL9,MRPS2,CARS
GO:0006518	peptide metabolic process	9	503	0.92		Thermogenesis	0.0017	9606.ENSP00000053468,9606.ENSP00000081029,9606.ENSP00000223324,9606.ENSP00000256854,9606.ENSP00000270142,9606.ENSP00000320184,9606.ENSP00000357823,9606.ENSP00000360850,9606.ENSP00000369897	MRPS10,MRPS35,MRPL32,NARS,SOD1,MRPS23,MRPL9,MRPS2,CARS
GO:0043604	amide biosynthetic process	9	512	0.91		Parkinson disease	0.0017	9606.ENSP00000053468,9606.ENSP00000081029,9606.ENSP00000223324,9606.ENSP00000253382,9606.ENSP00000256854,9606.ENSP00000320184,9606.ENSP00000357823,9606.ENSP00000360850,9606.ENSP00000369897	MRPS10,MRPS35,MRPL32,ACSS2,NARS,MRPS23,MRPL9,MRPS2,CARS
GO:0022900	electron transport chain	6	174	1.21		Ribosome	0.0023	9606.ENSP00000184266,9606.ENSP00000215565,9606.ENSP00000233627,9606.ENSP00000237889,9606.ENSP00000252711,9606.ENSP00000341625	NDUFB4,NDUFB7,NDUFS7,NDUFB3,NDUFA10,CYB5A
GO:0043603	cellular amide metabolic process	10	773	0.78		Alzheimer disease	0.0039	9606.ENSP00000053468,9606.ENSP00000081029,9606.ENSP00000223324,9606.ENSP00000253382,9606.ENSP00000256854,9606.ENSP00000270142,9606.ENSP00000320184,9606.ENSP00000357823,9606.ENSP00000360850,9606.ENSP00000369897	MRPS10,MRPS35,MRPL32,ACSS2,NARS,SOD1,MRPS23,MRPL9,MRPS2,CARS
GO:0006091	generation of precursor metabolites and energy	7	405	0.91		0.0183	9606.ENSP00000184266,9606.ENSP00000215565,9606.ENSP00000233627,9606.ENSP00000237889,9606.ENSP00000252711,9606.ENSP00000253382,9606.ENSP00000341625	NDUFB4,NDUFB7,NDUFS7,NDUFB3,NDUFA10,ACSS2,CYB5A
GO:0055114	oxidation-reduction process	10	939	0.7		0.0183	9606.ENSP00000184266,9606.ENSP00000215565,9606.ENSP00000233627,9606.ENSP00000237889,9606.ENSP00000252711,9606.ENSP00000253382,9606.ENSP00000270142,9606.ENSP00000341625,9606.ENSP00000345774,9606.ENSP00000370648	NDUFB4,NDUFB7,NDUFS7,NDUFB3,NDUFA10,ACSS2,SOD1,CYB5A,ALDH3A2,RDH14
GO:0042254	ribosome biogenesis	6	292	0.98		0.0261	9606.ENSP00000225298,9606.ENSP00000232888,9606.ENSP00000244230,9606.ENSP00000297990,9606.ENSP00000355471,9606.ENSP00000360850	UTP18,RRP9,MPHOSPH10,NOL6,TFB2M,MRPS2
GO:0044237	cellular metabolic process	29	7513	0.25		0.037	9606.ENSP00000053468,9606.ENSP00000081029,9606.ENSP00000184266,9606.ENSP00000215565,9606.ENSP00000223324,9606.ENSP00000225298,9606.ENSP00000232888,9606.ENSP00000233627,9606.ENSP00000237889,9606.ENSP00000244230,9606.ENSP00000252711,9606.ENSP00000253382,9606.ENSP00000256854,9606.ENSP00000270142,9606.ENSP00000297990,9606.ENSP00000316905,9606.ENSP00000320184,9606.ENSP00000325958,9606.ENSP00000341625,…	MRPS10,MRPS35,NDUFB4,NDUFB7,MRPL32,UTP18,RRP9,NDUFS7,NDUFB3,MPHOSPH10,NDUFA10,ACSS2,NARS,SOD1,NOL6,SFXN1,MRPS23,PTPMT1,CYB5A,ALDH3A2,TFB2M,UCK2,MRPL9,MRPS2,CARS,RDH14,RECQL,UHRF1,FDFT1
GO:0034660	ncRNA metabolic process	7	467	0.84		0.0374	9606.ENSP00000225298,9606.ENSP00000232888,9606.ENSP00000244230,9606.ENSP00000256854,9606.ENSP00000297990,9606.ENSP00000355471,9606.ENSP00000369897	UTP18,RRP9,MPHOSPH10,NARS,NOL6,TFB2M,CARS
GO:0034641	cellular nitrogen compound metabolic process	18	3282	0.41		0.0392	9606.ENSP00000053468,9606.ENSP00000081029,9606.ENSP00000223324,9606.ENSP00000225298,9606.ENSP00000232888,9606.ENSP00000244230,9606.ENSP00000253382,9606.ENSP00000256854,9606.ENSP00000270142,9606.ENSP00000297990,9606.ENSP00000320184,9606.ENSP00000355471,9606.ENSP00000356853,9606.ENSP00000357823,9606.ENSP00000360850,9606.ENSP00000369897,9606.ENSP00000416739,9606.ENSP00000479617	MRPS10,MRPS35,MRPL32,UTP18,RRP9,MPHOSPH10,ACSS2,NARS,SOD1,NOL6,MRPS23,TFB2M,UCK2,MRPL9,MRPS2,CARS,RECQL,UHRF1
#term ID	term description	observed gene count	background gene count	strength		false discovery rate	matching proteins in your network (IDs)	matching proteins in your network (labels)
GO:0008137	NADH dehydrogenase (ubiquinone) activity	5	46	1.7		0.0004	9606.ENSP00000184266,9606.ENSP00000215565,9606.ENSP00000233627,9606.ENSP00000237889,9606.ENSP00000252711	NDUFB4,NDUFB7,NDUFS7,NDUFB3,NDUFA10
GO:0016491	oxidoreductase activity	9	726	0.76		0.0178	9606.ENSP00000184266,9606.ENSP00000215565,9606.ENSP00000233627,9606.ENSP00000237889,9606.ENSP00000252711,9606.ENSP00000270142,9606.ENSP00000341625,9606.ENSP00000345774,9606.ENSP00000370648	NDUFB4,NDUFB7,NDUFS7,NDUFB3,NDUFA10,SOD1,CYB5A,ALDH3A2,RDH14
GO:0003723	RNA binding	13	1649	0.56		0.019	9606.ENSP00000081029,9606.ENSP00000223324,9606.ENSP00000225298,9606.ENSP00000232888,9606.ENSP00000244230,9606.ENSP00000247461,9606.ENSP00000297990,9606.ENSP00000320184,9606.ENSP00000330188,9606.ENSP00000355471,9606.ENSP00000357823,9606.ENSP00000369897,9606.ENSP00000395772	MRPS35,MRPL32,UTP18,RRP9,MPHOSPH10,CANX,NOL6,MRPS23,RSRC2,TFB2M,MRPL9,CARS,GNL3
GO:0003735	structural constituent of ribosome	5	159	1.17		0.019	9606.ENSP00000081029,9606.ENSP00000223324,9606.ENSP00000320184,9606.ENSP00000357823,9606.ENSP00000360850	MRPS35,MRPL32,MRPS23,MRPL9,MRPS2
#term ID	term description	observed gene count	background gene count	strength		false discovery rate	matching proteins in your network (IDs)	matching proteins in your network (labels)
GO:0005740	mitochondrial envelope	16	766	0.99		3.5e-09	9606.ENSP00000053468,9606.ENSP00000081029,9606.ENSP00000184266,9606.ENSP00000215565,9606.ENSP00000223324,9606.ENSP00000233627,9606.ENSP00000237889,9606.ENSP00000252711,9606.ENSP00000270142,9606.ENSP00000294053,9606.ENSP00000316905,9606.ENSP00000320184,9606.ENSP00000325958,9606.ENSP00000341625,9606.ENSP00000357823,9606.ENSP00000360850	MRPS10,MRPS35,NDUFB4,NDUFB7,MRPL32,NDUFS7,NDUFB3,NDUFA10,SOD1,CLPB,SFXN1,MRPS23,PTPMT1,CYB5A,MRPL9,MRPS2
GO:0031967	organelle envelope	19	1213	0.86		3.5e-09	9606.ENSP00000053468,9606.ENSP00000081029,9606.ENSP00000184266,9606.ENSP00000215565,9606.ENSP00000223324,9606.ENSP00000225298,9606.ENSP00000233627,9606.ENSP00000237889,9606.ENSP00000252711,9606.ENSP00000270142,9606.ENSP00000294053,9606.ENSP00000316905,9606.ENSP00000320184,9606.ENSP00000325958,9606.ENSP00000341625,9606.ENSP00000357709,9606.ENSP00000357823,9606.ENSP00000360850,9606.ENSP00000426632	MRPS10,MRPS35,NDUFB4,NDUFB7,MRPL32,UTP18,NDUFS7,NDUFB3,NDUFA10,SOD1,CLPB,SFXN1,MRPS23,PTPMT1,CYB5A,S100A6,MRPL9,MRPS2,ERBB2IP
GO:0005743	mitochondrial inner membrane	13	480	1.1		1.11e-08	9606.ENSP00000053468,9606.ENSP00000081029,9606.ENSP00000184266,9606.ENSP00000215565,9606.ENSP00000223324,9606.ENSP00000233627,9606.ENSP00000237889,9606.ENSP00000252711,9606.ENSP00000316905,9606.ENSP00000320184,9606.ENSP00000325958,9606.ENSP00000357823,9606.ENSP00000360850	MRPS10,MRPS35,NDUFB4,NDUFB7,MRPL32,NDUFS7,NDUFB3,NDUFA10,SFXN1,MRPS23,PTPMT1,MRPL9,MRPS2
GO:0005739	mitochondrion	19	1611	0.74		7.67e-08	9606.ENSP00000053468,9606.ENSP00000081029,9606.ENSP00000184266,9606.ENSP00000215565,9606.ENSP00000223324,9606.ENSP00000233627,9606.ENSP00000237889,9606.ENSP00000252711,9606.ENSP00000253382,9606.ENSP00000270142,9606.ENSP00000294053,9606.ENSP00000297990,9606.ENSP00000316905,9606.ENSP00000320184,9606.ENSP00000325958,9606.ENSP00000341625,9606.ENSP00000355471,9606.ENSP00000357823,9606.ENSP00000360850	MRPS10,MRPS35,NDUFB4,NDUFB7,MRPL32,NDUFS7,NDUFB3,NDUFA10,ACSS2,SOD1,CLPB,NOL6,SFXN1,MRPS23,PTPMT1,CYB5A,TFB2M,MRPL9,MRPS2
GO:0031966	mitochondrial membrane	14	722	0.96		7.67e-08	9606.ENSP00000053468,9606.ENSP00000081029,9606.ENSP00000184266,9606.ENSP00000215565,9606.ENSP00000223324,9606.ENSP00000233627,9606.ENSP00000237889,9606.ENSP00000252711,9606.ENSP00000316905,9606.ENSP00000320184,9606.ENSP00000325958,9606.ENSP00000341625,9606.ENSP00000357823,9606.ENSP00000360850	MRPS10,MRPS35,NDUFB4,NDUFB7,MRPL32,NDUFS7,NDUFB3,NDUFA10,SFXN1,MRPS23,PTPMT1,CYB5A,MRPL9,MRPS2
GO:0098798	mitochondrial protein complex	10	262	1.25		7.67e-08	9606.ENSP00000053468,9606.ENSP00000081029,9606.ENSP00000184266,9606.ENSP00000215565,9606.ENSP00000223324,9606.ENSP00000233627,9606.ENSP00000237889,9606.ENSP00000252711,9606.ENSP00000357823,9606.ENSP00000360850	MRPS10,MRPS35,NDUFB4,NDUFB7,MRPL32,NDUFS7,NDUFB3,NDUFA10,MRPL9,MRPS2
GO:0005759	mitochondrial matrix	10	479	0.99		1.67e-05	9606.ENSP00000053468,9606.ENSP00000081029,9606.ENSP00000223324,9606.ENSP00000233627,9606.ENSP00000252711,9606.ENSP00000253382,9606.ENSP00000270142,9606.ENSP00000355471,9606.ENSP00000357823,9606.ENSP00000360850	MRPS10,MRPS35,MRPL32,NDUFS7,NDUFA10,ACSS2,SOD1,TFB2M,MRPL9,MRPS2
GO:0005747	mitochondrial respiratory chain complex I	5	48	1.69		2.3e-05	9606.ENSP00000184266,9606.ENSP00000215565,9606.ENSP00000233627,9606.ENSP00000237889,9606.ENSP00000252711	NDUFB4,NDUFB7,NDUFS7,NDUFB3,NDUFA10
GO:0005840	ribosome	7	213	1.18		7.43e-05	9606.ENSP00000053468,9606.ENSP00000081029,9606.ENSP00000223324,9606.ENSP00000247461,9606.ENSP00000320184,9606.ENSP00000357823,9606.ENSP00000360850	MRPS10,MRPS35,MRPL32,CANX,MRPS23,MRPL9,MRPS2
GO:0005761	mitochondrial ribosome	5	87	1.43		0.00023	9606.ENSP00000053468,9606.ENSP00000081029,9606.ENSP00000223324,9606.ENSP00000357823,9606.ENSP00000360850	MRPS10,MRPS35,MRPL32,MRPL9,MRPS2
GO:0032040	small-subunit processome	4	38	1.69		0.00026	9606.ENSP00000225298,9606.ENSP00000232888,9606.ENSP00000244230,9606.ENSP00000297990	UTP18,RRP9,MPHOSPH10,NOL6
GO:0031090	organelle membrane	21	3548	0.44		0.00035	9606.ENSP00000053468,9606.ENSP00000081029,9606.ENSP00000184266,9606.ENSP00000215565,9606.ENSP00000223324,9606.ENSP00000225298,9606.ENSP00000233627,9606.ENSP00000237889,9606.ENSP00000247461,9606.ENSP00000252711,9606.ENSP00000316905,9606.ENSP00000320184,9606.ENSP00000324287,9606.ENSP00000325958,9606.ENSP00000341625,9606.ENSP00000345774,9606.ENSP00000357823,9606.ENSP00000360850,9606.ENSP00000370648,…	MRPS10,MRPS35,NDUFB4,NDUFB7,MRPL32,UTP18,NDUFS7,NDUFB3,CANX,NDUFA10,SFXN1,MRPS23,ACAP2,PTPMT1,CYB5A,ALDH3A2,MRPL9,MRPS2,RDH14,ERBB2IP,FDFT1
GO:1990904	ribonucleoprotein complex	9	677	0.79		0.0013	9606.ENSP00000053468,9606.ENSP00000081029,9606.ENSP00000223324,9606.ENSP00000225298,9606.ENSP00000232888,9606.ENSP00000244230,9606.ENSP00000297990,9606.ENSP00000357823,9606.ENSP00000360850	MRPS10,MRPS35,MRPL32,UTP18,RRP9,MPHOSPH10,NOL6,MRPL9,MRPS2
GO:0005622	intracellular	41	14276	0.13		0.0029	9606.ENSP00000053468,9606.ENSP00000081029,9606.ENSP00000184266,9606.ENSP00000215565,9606.ENSP00000223324,9606.ENSP00000225298,9606.ENSP00000232888,9606.ENSP00000233627,9606.ENSP00000237889,9606.ENSP00000244230,9606.ENSP00000247461,9606.ENSP00000252711,9606.ENSP00000253382,9606.ENSP00000256854,9606.ENSP00000270142,9606.ENSP00000271452,9606.ENSP00000286371,9606.ENSP00000294053,9606.ENSP00000297990,…	MRPS10,MRPS35,NDUFB4,NDUFB7,MRPL32,UTP18,RRP9,NDUFS7,NDUFB3,MPHOSPH10,CANX,NDUFA10,ACSS2,NARS,SOD1,NUF2,ATP1B3,CLPB,NOL6,SFXN1,MRPS23,ACAP2,PTPMT1,PPL,CYB5A,ALDH3A2,TFB2M,FAM129A,UCK2,S100A6,MRPL9,MRPS2,CARS,RDH14,KIF20A,GNL3,RECQL,ERBB2IP,TBC1D15,UHRF1,FDFT1
GO:0030686	90S preribosome	3	27	1.71		0.0034	9606.ENSP00000225298,9606.ENSP00000244230,9606.ENSP00000297990	UTP18,MPHOSPH10,NOL6
GO:0005763	mitochondrial small ribosomal subunit	3	29	1.68		0.0039	9606.ENSP00000053468,9606.ENSP00000081029,9606.ENSP00000360850	MRPS10,MRPS35,MRPS2
GO:0044391	ribosomal subunit	5	178	1.12		0.0039	9606.ENSP00000053468,9606.ENSP00000081029,9606.ENSP00000223324,9606.ENSP00000357823,9606.ENSP00000360850	MRPS10,MRPS35,MRPL32,MRPL9,MRPS2
GO:0043227	membrane-bounded organelle	38	12427	0.15		0.0064	9606.ENSP00000053468,9606.ENSP00000081029,9606.ENSP00000184266,9606.ENSP00000215565,9606.ENSP00000223324,9606.ENSP00000225298,9606.ENSP00000232888,9606.ENSP00000233627,9606.ENSP00000237889,9606.ENSP00000244230,9606.ENSP00000247461,9606.ENSP00000252711,9606.ENSP00000253382,9606.ENSP00000256854,9606.ENSP00000270142,9606.ENSP00000271452,9606.ENSP00000286371,9606.ENSP00000294053,9606.ENSP00000297990,…	MRPS10,MRPS35,NDUFB4,NDUFB7,MRPL32,UTP18,RRP9,NDUFS7,NDUFB3,MPHOSPH10,CANX,NDUFA10,ACSS2,NARS,SOD1,NUF2,ATP1B3,CLPB,NOL6,SFXN1,MRPS23,ACAP2,PTPMT1,PPL,CYB5A,ALDH3A2,TFB2M,FAM129A,S100A6,MRPL9,MRPS2,RDH14,KIF20A,GNL3,RECQL,ERBB2IP,UHRF1,FDFT1
GO:0005737	cytoplasm	36	11428	0.17		0.0109	9606.ENSP00000053468,9606.ENSP00000081029,9606.ENSP00000184266,9606.ENSP00000215565,9606.ENSP00000223324,9606.ENSP00000233627,9606.ENSP00000237889,9606.ENSP00000247461,9606.ENSP00000252711,9606.ENSP00000253382,9606.ENSP00000256854,9606.ENSP00000270142,9606.ENSP00000271452,9606.ENSP00000286371,9606.ENSP00000294053,9606.ENSP00000297990,9606.ENSP00000316905,9606.ENSP00000320184,9606.ENSP00000324287,…	MRPS10,MRPS35,NDUFB4,NDUFB7,MRPL32,NDUFS7,NDUFB3,CANX,NDUFA10,ACSS2,NARS,SOD1,NUF2,ATP1B3,CLPB,NOL6,SFXN1,MRPS23,ACAP2,PTPMT1,PPL,CYB5A,ALDH3A2,TFB2M,FAM129A,UCK2,S100A6,MRPL9,MRPS2,CARS,RDH14,KIF20A,RECQL,ERBB2IP,TBC1D15,FDFT1
#term ID	term description	observed gene count	background gene count	strength		false discovery rate	matching proteins in your network (IDs)	matching proteins in your network (labels)
hsa00190	Oxidative phosphorylation	5	130	1.25	2.34679	0.0045	9606.ENSP00000184266,9606.ENSP00000215565,9606.ENSP00000233627,9606.ENSP00000237889,9606.ENSP00000252711	NDUFB4,NDUFB7,NDUFS7,NDUFB3,NDUFA10
hsa03008	Ribosome biogenesis in eukaryotes	4	77	1.38	2.34679	0.0045	9606.ENSP00000225298,9606.ENSP00000244230,9606.ENSP00000297990,9606.ENSP00000395772	UTP18,MPHOSPH10,NOL6,GNL3
hsa04723	Retrograde endocannabinoid signaling	5	145	1.21	2.34679	0.0045	9606.ENSP00000184266,9606.ENSP00000215565,9606.ENSP00000233627,9606.ENSP00000237889,9606.ENSP00000252711	NDUFB4,NDUFB7,NDUFS7,NDUFB3,NDUFA10
hsa04932	Non-alcoholic fatty liver disease	5	148	1.2	2.34679	0.0045	9606.ENSP00000184266,9606.ENSP00000215565,9606.ENSP00000233627,9606.ENSP00000237889,9606.ENSP00000252711	NDUFB4,NDUFB7,NDUFS7,NDUFB3,NDUFA10
hsa05016	Huntington disease	6	298	0.97	2.34679	0.0045	9606.ENSP00000184266,9606.ENSP00000215565,9606.ENSP00000233627,9606.ENSP00000237889,9606.ENSP00000252711,9606.ENSP00000270142	NDUFB4,NDUFB7,NDUFS7,NDUFB3,NDUFA10,SOD1
hsa05020	Prion disease	6	265	1.02	2.34679	0.0045	9606.ENSP00000184266,9606.ENSP00000215565,9606.ENSP00000233627,9606.ENSP00000237889,9606.ENSP00000252711,9606.ENSP00000270142	NDUFB4,NDUFB7,NDUFS7,NDUFB3,NDUFA10,SOD1
hsa05014	Amyotrophic lateral sclerosis	6	352	0.9	2.16115	0.0069	9606.ENSP00000184266,9606.ENSP00000215565,9606.ENSP00000233627,9606.ENSP00000237889,9606.ENSP00000252711,9606.ENSP00000270142	NDUFB4,NDUFB7,NDUFS7,NDUFB3,NDUFA10,SOD1
hsa04714	Thermogenesis	5	229	1.01	2.10791	0.0078	9606.ENSP00000184266,9606.ENSP00000215565,9606.ENSP00000233627,9606.ENSP00000237889,9606.ENSP00000252711	NDUFB4,NDUFB7,NDUFS7,NDUFB3,NDUFA10
hsa05012	Parkinson disease	5	240	0.99	2.0655	0.0086	9606.ENSP00000184266,9606.ENSP00000215565,9606.ENSP00000233627,9606.ENSP00000237889,9606.ENSP00000252711	NDUFB4,NDUFB7,NDUFS7,NDUFB3,NDUFA10
hsa03010	Ribosome	4	130	1.16	2.06048	0.0087	9606.ENSP00000053468,9606.ENSP00000223324,9606.ENSP00000357823,9606.ENSP00000360850	MRPS10,MRPL32,MRPL9,MRPS2
hsa05010	Alzheimer disease	5	355	0.82	1.38934	0.0408	9606.ENSP00000184266,9606.ENSP00000215565,9606.ENSP00000233627,9606.ENSP00000237889,9606.ENSP00000252711	NDUFB4,NDUFB7,NDUFS7,NDUFB3,NDUFA10
